# Supplementary material for: Cognitive and Typing Outcomes Measured Simultaneously with Slow Treadmill Walking or Sitting: Implications for Treadmill Desks
Source: PLoS One. 2015 Apr 15;10(4):e0121309. doi: 10.1371/journal.pone.0121309 (PMC4398464; doi:10.1371/journal.pone.0121309)
Supplement: S1 Dataset — (CSV) [file pone.0121309.s001.csv]

ID_Number	Condition_Number	Condition	Sex	Gender	Race	Age	Height_cm	Weight_kg	BMI	AVLT_1	AVLT_2	AVLT_3	AVLT_4	AVLT_5	AVLT_Total_Learning	AVLT_Short_Delay	AVLT_Long_Delay	Type_Gross_wpm	Type_Net_wpm	Typing_Accuracy	PASAT1_Correct	PASAT2_Correct	PASAT3_Correct	PASAT4_Correct	PASAT_Total_Correct	V02_Peak	Zscore_AVLT_Trial1	Zscore_AVLT_Trial2	Zscore_AVLT_Trial3	Zscore_AVLT_Trial4	Zscore_AVLT_Trial5	Zscore_AVLT_TotalLearning	Zscore_AVLT_ShortDelay	Zscore_AVLT_LongDelay	Zscore_PASAT1_Correct	Zscore_PASAT2_Correct	Zscore_PASAT3_Correct	Zscore_PASAT4_Correct	Zscore_PASAT_Total_Correct
1	0	Sitting	0	Female	Caucasian	22	174	59.5	19.65	7	11	10	12	12	52	12	11	47	40	85.1063829787234	35	24	20	19	98	52.85	0	.5	-.714285714285714	-.210526315789474	-.5	-.643835616438357	.217391304347826	-.12	-2.32558139534884	-1.92307692307692	-2.07792207792208	-1.34328358208955	-2.12765957446809
2	0	Sitting	0	Female	Caucasian	24	170.18	66.8	23.07	12	12	12	15	15	66	14	15	67	63	94.0298507462687	36	37	27	24	124	50.86	2.77777777777778	.954545454545454	.238095238095238	1.36842105263158	1.16666666666667	1.27397260273973	1.08695652173913	1.48	-2.09302325581395	-.256410256410256	-1.16883116883117	-.597014925373134	-1.02127659574468
3	0	Sitting	1	Male	Caucasian	21	182.9	66.14	19.77	7	9	13	14	14	57		9	53	48	90.5660377358491	48	33	29	21	131	64.49	0	-.409090909090909	.714285714285714	.842105263157895	.611111111111111	.0410958904109585		-.92	.697674418604651	-.769230769230769	-.909090909090909	-1.04477611940298	-.723404255319149
4	0	Sitting	0	Female	Caucasian	21	166	60	21.77	8	10	12	14	14	58	14	14	70	59	84.2857142857143	44	30	29	16	119	53.46	.555555555555556	.0454545454545453	.238095238095238	.842105263157895	.611111111111111	.178082191780822	1.08695652173913	1.08	-.232558139534884	-1.15384615384615	-.909090909090909	-1.7910447761194	-1.23404255319149
5	0	Sitting	0	Female	Caucasian	20	169	64	22.41	8	9	13	15	15	60	15	15	82	79	96.3414634146341	32	47	39	29	147	49.9	.555555555555556	-.409090909090909	.714285714285714	1.36842105263158	1.16666666666667	.452054794520548	1.52173913043478	1.48	-3.02325581395349	1.02564102564103	.38961038961039	.149253731343284	-.0425531914893617
6	0	Sitting	0	Female	Caucasian	18	167	70	25.1	7	12	12	11	14	56	13	12	63	53	84.1269841269841	44	37	28	28	137	47.49	.125	1.4	.352941176470588	-.722222222222223	.857142857142857	.313432835820896	.666666666666667	.136363636363637	-.232558139534884	-.256410256410256	-1.03896103896104	0	-.468085106382979
7	0	Sitting	1	Male	Caucasian	19	182	69.5	20.98	8	11	10	11	12	52	12	12	47	41	87.2340425531915	39	40	25	24	128	61.5	.75	.9	-.823529411764706	-.722222222222223	-.571428571428572	-.283582089552239	.25	.136363636363637	-1.3953488372093	.128205128205128	-1.42857142857143	-.597014925373134	-.851063829787234
8	0	Sitting	1	Male	Caucasian	22	176	83	26.79	6	6	9	8	13	42	12	10	46	40	86.9565217391304	50	38	31	27	146	61.82	-.555555555555556	-1.77272727272727	-1.19047619047619	-2.31578947368421	.0555555555555554	-2.01369863013699	.217391304347826	-.52	1.16279069767442	-.128205128205128	-.649350649350649	-.149253731343284	-.0851063829787234
9	0	Sitting	1	Male	Caucasian	24	175	65	21.22	6	9	9	12	14	50	14	13	94	88	93.6170212765958	45	48	34	30	157	64.23	-.555555555555556	-.409090909090909	-1.19047619047619	-.210526315789474	.611111111111111	-.917808219178083	1.08695652173913	.68	0	1.15384615384615	-.25974025974026	.298507462686567	.382978723404255
10	0	Sitting	0	Female	Caucasian	21	178	71.5	22.57	6	10	12	14	11	53	13	13	60	52	86.6666666666667	43	35	24	21	123	53.91	-.555555555555556	.0454545454545453	.238095238095238	.842105263157895	-1.05555555555556	-.506849315068494	.652173913043478	.68	-.465116279069767	-.512820512820513	-1.55844155844156	-1.04477611940298	-1.06382978723404
11	0	Sitting	0	Female	Caucasian	18	161	50	19.29	7	8	11	11	11	48	10	10	55	52	94.5454545454545	46	47	42	29	164	47.88	.125	-.6	-.235294117647059	-.722222222222223	-1.28571428571429	-.880597014925373	-.583333333333333	-.772727272727272	.232558139534884	1.02564102564103	.779220779220779	.149253731343284	.680851063829787
12	0	Sitting	0	Female	Caucasian	18	170	69.6	24.08	8	14	15	15	15	67	15	15	39	37	94.8717948717949	41	27	23	18	109	55.43	.75	2.4	2.11764705882353	1.5	1.57142857142857	1.95522388059702	1.5	1.5	-.930232558139535	-1.53846153846154	-1.68831168831169	-1.49253731343284	-1.65957446808511
13	0	Sitting	1	Female	Hispanic	21	158	58.5	23.43	5	8	9	12	11	45	9	11	38	33	86.8421052631579	22	20	16	13	71	65.04	-1.11111111111111	-.863636363636364	-1.19047619047619	-.210526315789474	-1.05555555555556	-1.6027397260274	-1.08695652173913	-.12	-5.34883720930233	-2.43589743589744	-2.5974025974026	-2.23880597014925	-3.27659574468085
14	0	Sitting	0	Female	Caucasian	22	171	77	26.33	10	10	12	13	14	59	12	12	67	58	86.5671641791045	46	41	36	34	157	58.54	1.66666666666667	.0454545454545453	.238095238095238	.31578947368421	.611111111111111	.315068493150685	.217391304347826	.28	.232558139534884	.256410256410256	0	.895522388059702	.382978723404255
16	0	Sitting	0	Female	Caucasian	18	170	70	24.22	7	11	13	13	15	59	13	12	64	58	90.625	48	48	43	35	174	65.67	.125	.9	.941176470588235	.388888888888889	1.57142857142857	.761194029850746	.666666666666667	.136363636363637	.697674418604651	1.15384615384615	.909090909090909	1.04477611940298	1.1063829787234
17	0	Sitting	1	Male	Caucasian	23	180.5	74	22.71	7	11	10	13	14	55	13	12	39	32	82.051282051282	44	42	31	22	139	72.6	0	.5	-.714285714285714	.31578947368421	.611111111111111	-.232876712328768	.652173913043478	.28	-.232558139534884	.384615384615385	-.649350649350649	-.895522388059702	-.382978723404255
18	0	Sitting	0	Female	Caucasian	20	168	41	14.53	8	9	13	13	13	56	11	10	102	97	95.0980392156863	46	45	40	34	165	55.9	.555555555555556	-.409090909090909	.714285714285714	.31578947368421	.0555555555555554	-.0958904109589045	-.217391304347826	-.52	.232558139534884	.769230769230769	.519480519480519	.895522388059702	.723404255319149
19	0	Sitting	1	Male	Caucasian	23	185	70	20.45	6	10	11	8	9	44	11	9	43	40	93.0232558139535	44	37	35	27	143	65.42	-.555555555555556	.0454545454545453	-.238095238095238	-2.31578947368421	-2.16666666666667	-1.73972602739726	-.217391304347826	-.92	-.232558139534884	-.256410256410256	-.12987012987013	-.149253731343284	-.212765957446809
20	0	Sitting	1	Male	Caucasian	22	176	78.5	25.34	8	11	11	12	11	53	9	10	55	49	89.0909090909091	34	34	34	19	121	62	.555555555555556	.5	-.238095238095238	-.210526315789474	-1.05555555555556	-.506849315068494	-1.08695652173913	-.52	-2.55813953488372	-.641025641025641	-.25974025974026	-1.34328358208955	-1.14893617021277
21	0	Sitting	1	Male	Caucasian	21	179	80.5	25.12	6	9	10	11	12	48	8	6	71	65	91.5492957746479	46	46	40	34	166	61.53	-.555555555555556	-.409090909090909	-.714285714285714	-.736842105263158	-.5	-1.19178082191781	-1.52173913043478	-2.12	.232558139534884	.897435897435897	.519480519480519	.895522388059702	.765957446808511
22	0	Sitting	1	Male	Caucasian	23	181	69.4	21.18	9	13	11	14	14	61	11	12	76	71	93.4210526315789	45	46	35	32	158	63.36	1.11111111111111	1.40909090909091	-.238095238095238	.842105263157895	.611111111111111	.589041095890411	-.217391304347826	.28	0	.897435897435897	-.12987012987013	.597014925373134	.425531914893617
23	0	Sitting	1	Male	Caucasian	22	200	92.5	23.13	7	10	11	14	15	57	14	14	47	34	72.3404255319149	48	46	33	30	157	70.79	0	.0454545454545453	-.238095238095238	.842105263157895	1.16666666666667	.0410958904109585	1.08695652173913	1.08	.697674418604651	.897435897435897	-.38961038961039	.298507462686567	.382978723404255
24	0	Sitting	1	Female	Caucasian	21	163	56	21.08	7	8	11	13	14	53	13	12	73	71	97.2602739726027	48	34	23	20	125	69.03	0	-.863636363636364	-.238095238095238	.31578947368421	.611111111111111	-.506849315068494	.652173913043478	.28	.697674418604651	-.641025641025641	-1.68831168831169	-1.19402985074627	-.978723404255319
25	0	Sitting	0	Female	Caucasian	20	170	58.8	20.35	8	14	15	15	15	67	15	15	71	63	88.7323943661972	43	37	33	27	140	46.98	.555555555555556	1.86363636363636	1.66666666666667	1.36842105263158	1.16666666666667	1.41095890410959	1.52173913043478	1.48	-.465116279069767	-.256410256410256	-.38961038961039	-.149253731343284	-.340425531914894
26	0	Sitting	0	Female	Caucasian	18	165	68.5	25.16	7	12	14	15	15	63	15	15	43	36	83.7209302325581	43	37	32	23	135	44.7	.125	1.4	1.52941176470588	1.5	1.57142857142857	1.35820895522388	1.5	1.5	-.465116279069767	-.256410256410256	-.519480519480519	-.746268656716418	-.553191489361702
27	0	Sitting	0	Female	Caucasian	18	164	55.5	20.64	7	10	11	13	13	54	13	12	61	57	93.4426229508197	49	33	29	25	136	49.28	.125	.4	-.235294117647059	.388888888888889	.142857142857142	.0149253731343286	.666666666666667	.136363636363637	.930232558139535	-.769230769230769	-.909090909090909	-.447761194029851	-.51063829787234
28	0	Sitting	0	Female	Caucasian	20	158	42	16.82	8	12	14	15	15	64	15	14	93	83	89.247311827957	41	37	37	22	137	45.85	.555555555555556	.954545454545454	1.19047619047619	1.36842105263158	1.16666666666667	1	1.52173913043478	1.08	-.930232558139535	-.256410256410256	.12987012987013	-.895522388059702	-.468085106382979
29	0	Sitting	0	Female	Caucasian	18	166	68	24.68	10	13	14	15	15	67	15	15	65	60	92.3076923076923	42	31	30	24	127	49.65	2	1.9	1.52941176470588	1.5	1.57142857142857	1.95522388059702	1.5	1.5	-.697674418604651	-1.02564102564103	-.779220779220779	-.597014925373134	-.893617021276596
30	0	Sitting	0	Female	Caucasian	21	159	57	22.55	7	12	12	15	15	61	15	15	66	62	93.9393939393939	44	31	35	26	136	50.12	0	.954545454545454	.238095238095238	1.36842105263158	1.16666666666667	.589041095890411	1.52173913043478	1.48	-.232558139534884	-1.02564102564103	-.12987012987013	-.298507462686567	-.51063829787234
31	0	Sitting	1	Male	Caucasian	22	183	73.5	21.95	7	8	10	8	12	45	8	10	70	67	95.7142857142857	49	39	36	29	153	65.02	0	-.863636363636364	-.714285714285714	-2.31578947368421	-.5	-1.6027397260274	-1.52173913043478	-.52	.930232558139535	0	0	.149253731343284	.212765957446809
32	0	Sitting	1	Male	Caucasian	18	175	69	22.53	8	15	15	15	15	68	15	14	62	52	83.8709677419355	49	48	41	34	172	60.5	.75	2.9	2.11764705882353	1.5	1.57142857142857	2.1044776119403	1.5	1.04545454545455	.930232558139535	1.15384615384615	.649350649350649	.895522388059702	1.02127659574468
33	0	Sitting	0	Female	Caucasian	18	169	72.5	25.38	8	12	11	15	15	61	15	15	33	27	81.8181818181818	47	34	21	24	126	50.98	.75	1.4	-.235294117647059	1.5	1.57142857142857	1.05970149253731	1.5	1.5	.465116279069767	-.641025641025641	-1.94805194805195	-.597014925373134	-.936170212765957
34	0	Sitting	1	Male	Caucasian	23	185	70	20.45	9	14	12	12	12	59	10	8	62	58	93.5483870967742	49	45	43	31	168	62.71	1.11111111111111	1.86363636363636	.238095238095238	-.210526315789474	-.5	.315068493150685	-.652173913043478	-1.32	.930232558139535	.769230769230769	.909090909090909	.447761194029851	.851063829787234
35	0	Sitting	1	Male	Caucasian	24	190	100	27.7	6	6	8	6	12	38	5	4	45	31	68.8888888888889	35	32	31	26	124	57.02	-.555555555555556	-1.77272727272727	-1.66666666666667	-3.36842105263158	-.5	-2.56164383561644	-2.82608695652174	-2.92	-2.32558139534884	-.897435897435897	-.649350649350649	-.298507462686567	-1.02127659574468
36	0	Sitting	0	Female	Caucasian	18	156	50.9	20.92	9	14	15	15	15	68	13	13	78	65	83.3333333333333	49	33	34	25	141	50.57	1.375	2.4	2.11764705882353	1.5	1.57142857142857	2.1044776119403	.666666666666667	.590909090909091	.930232558139535	-.769230769230769	-.25974025974026	-.447761194029851	-.297872340425532
37	0	Sitting	1	Male	Caucasian	24	177	68	21.71	7	11	10	12	9	49	9	9	50	48	96	50	33	33	31	147	60.86	0	.5	-.714285714285714	-.210526315789474	-2.16666666666667	-1.05479452054795	-1.08695652173913	-.92	1.16279069767442	-.769230769230769	-.38961038961039	.447761194029851	-.0425531914893617
38	0	Sitting	0	Female	Caucasian	18	161.5	68.5	26.26	8	9	12	14	15	58	14	15	37	25	67.5675675675676	42	35	25	19	121	49.52	.75	-.0999999999999996	.352941176470588	.944444444444444	1.57142857142857	.611940298507463	1.08333333333333	1.5	-.697674418604651	-.512820512820513	-1.42857142857143	-1.34328358208955	-1.14893617021277
113	0	Sitting	0	Female	Caucasian	23	174	64.5	21.3	9	12	13	15	13	62	11	11	63	56	88.8888888888889	47	41	29	23	140	51.73	1.11111111111111	.954545454545454	.714285714285714	1.36842105263158	.0555555555555554	.726027397260274	-.217391304347826	-.12	.465116279069767	.256410256410256	-.909090909090909	-.746268656716418	-.340425531914894
101	1	Walking	1	Male	Caucasian	21	180	74	22.84	6	10	12	13	13	54	12	12	69	63	91.304347826087	50	46	43	35	174	57.64	-.555555555555556	.0454545454545453	.238095238095238	.31578947368421	.0555555555555554	-.369863013698631	.217391304347826	.28	1.16279069767442	.897435897435897	.909090909090909	1.04477611940298	1.1063829787234
102	1	Walking	1	Male	Caucasian	21	180	73.5	22.69	6	8	9	11	15	49	11	12	58	47	81.0344827586207	43	31	33	29	136	59.99	-.555555555555556	-.863636363636364	-1.19047619047619	-.736842105263158	1.16666666666667	-1.05479452054795	-.217391304347826	.28	-.465116279069767	-1.02564102564103	-.38961038961039	.149253731343284	-.51063829787234
103	1	Walking	1	Male	Caucasian	18	197	84	21.64	7	6	9	12	11	45	6	7	61	39	63.9344262295082	44	32	21	18	115	60.84	.125	-1.6	-1.41176470588235	-.166666666666667	-1.28571428571429	-1.32835820895522	-2.25	-2.13636363636364	-.232558139534884	-.897435897435897	-1.94805194805195	-1.49253731343284	-1.40425531914894
104	1	Walking	1	Male	Caucasian	21	173	63.5	21.22	8	11	13	13	13	58	12	14	37	33	89.1891891891892	36	31	32	21	120	63.47	.555555555555556	.5	.714285714285714	.31578947368421	.0555555555555554	.178082191780822	.217391304347826	1.08	-2.09302325581395	-1.02564102564103	-.519480519480519	-1.04477611940298	-1.19148936170213
105	1	Walking	1	Male	Caucasian	21	171	67	22.91	5	8	9	11	11	44	12	10	66	59	89.3939393939394	34	22	23	20	99	63.88	-1.11111111111111	-.863636363636364	-1.19047619047619	-.736842105263158	-1.05555555555556	-1.73972602739726	.217391304347826	-.52	-2.55813953488372	-2.17948717948718	-1.68831168831169	-1.19402985074627	-2.08510638297872
106	1	Walking	1	Male	Caucasian	26	180.34	83.3	25.61	6	8	8	12	10	44	12	11	30	22	73.3333333333333	27	24	20	13	84	53.74	-.555555555555556	-.863636363636364	-1.66666666666667	-.210526315789474	-1.61111111111111	-1.73972602739726	.217391304347826	-.12	-4.18604651162791	-1.92307692307692	-2.07792207792208	-2.23880597014925	-2.72340425531915
107	1	Walking	1	Male	Caucasian	21	178	77.5	24.46	10	11	13	14	13	61	14	12	52	47	90.3846153846154	49	40	38	29	156	63.38	1.66666666666667	.5	.714285714285714	.842105263157895	.0555555555555554	.589041095890411	1.08695652173913	.28	.930232558139535	.128205128205128	.25974025974026	.149253731343284	.340425531914894
108	1	Walking	0	Female	Caucasian	21	163	106	39.9	10	12	11	12	13	58	11	9	47	35	74.468085106383	43	32	26	22	123		1.66666666666667	.954545454545454	-.238095238095238	-.210526315789474	.0555555555555554	.178082191780822	-.217391304347826	-.92	-.465116279069767	-.897435897435897	-1.2987012987013	-.895522388059702	-1.06382978723404
109	1	Walking	0	Female	Caucasian	19	169	64.1	22.44	6	7	9	12	11	45	10	11	61	55	90.1639344262295	45	40	38	30	153	69.04	-.5	-1.1	-1.41176470588235	-.166666666666667	-1.28571428571429	-1.32835820895522	-.583333333333333	-.318181818181818	0	.128205128205128	.25974025974026	.298507462686567	.212765957446809
110	1	Walking	0	Female	Caucasian	19	163	59	22.21	6	6	8	9	11	40	10	8	23	4	17.3913043478261	35	24	20	17	96	42.42	-.5	-1.6	-2	-1.83333333333333	-1.28571428571429	-2.07462686567164	-.583333333333333	-1.68181818181818	-2.32558139534884	-1.92307692307692	-2.07792207792208	-1.64179104477612	-2.21276595744681
111	1	Walking	1	Male	Caucasian	22	183	75	22.4	5	8	8	10	10	41	10	10	65	58	89.2307692307692	41	44	27	9	121	69.53	-1.11111111111111	-.863636363636364	-1.66666666666667	-1.26315789473684	-1.61111111111111	-2.15068493150685	-.652173913043478	-.52	-.930232558139535	.641025641025641	-1.16883116883117	-2.83582089552239	-1.14893617021277
112	1	Walking	0	Female	Caucasian	20	170	72	24.91	5	10	11	15	14	55	13	14	46	40	86.9565217391304	44	33	25	18	120	56.53	-1.11111111111111	.0454545454545453	-.238095238095238	1.36842105263158	.611111111111111	-.232876712328768	.652173913043478	1.08	-.232558139534884	-.769230769230769	-1.42857142857143	-1.49253731343284	-1.19148936170213
114	1	Walking	0	Female	Caucasian	20	169	57	19.96	8	11	13	15	15	62	15	15	60	53	88.3333333333333	36	30	23	19	108	62.24	.555555555555556	.5	.714285714285714	1.36842105263158	1.16666666666667	.726027397260274	1.52173913043478	1.48	-2.09302325581395	-1.15384615384615	-1.68831168831169	-1.34328358208955	-1.70212765957447
115	1	Walking	1	Male	Asian	22	183	68	20.31	5	8	10	12	14	49	11	11	66	62	93.9393939393939	45	45	45	38	173	66.09	-1.11111111111111	-.863636363636364	-.714285714285714	-.210526315789474	.611111111111111	-1.05479452054795	-.217391304347826	-.12	0	.769230769230769	1.16883116883117	1.49253731343284	1.06382978723404
116	1	Walking	0	Female	Caucasian	19	164	55.5	20.64	5	10	12	14	15	56	15	13	34	28	82.3529411764706	40	28	20	14	102	52.24	-1.125	.4	.352941176470588	.944444444444444	1.57142857142857	.313432835820896	1.5	.590909090909091	-1.16279069767442	-1.41025641025641	-2.07792207792208	-2.08955223880597	-1.95744680851064
117	1	Walking	1	Male	Asian	24	183	69	20.6	9	10	13	13	13	58	13	13	80	75	93.75	43	38	48	39	168	69.65	1.11111111111111	.0454545454545453	.714285714285714	.31578947368421	.0555555555555554	.178082191780822	.652173913043478	.68	-.465116279069767	-.128205128205128	1.55844155844156	1.64179104477612	.851063829787234
118	1	Walking	0	Female	Caucasian	21	172	65.5	22.14	10	13	13	15	15	66	15	15	85	71	83.5294117647059	38	36	28	25	127	50.3	1.66666666666667	1.40909090909091	.714285714285714	1.36842105263158	1.16666666666667	1.27397260273973	1.52173913043478	1.48	-1.62790697674419	-.384615384615385	-1.03896103896104	-.447761194029851	-.893617021276596
119	1	Walking	1	Male	Caucasian	21	176	73.6	23.76	6	8	15	13	14	56	13	13	38	28	73.6842105263158	48	36	38	30	152	64.79	-.555555555555556	-.863636363636364	1.66666666666667	.31578947368421	.611111111111111	-.0958904109589045	.652173913043478	.68	.697674418604651	-.384615384615385	.25974025974026	.298507462686567	.170212765957447
120	1	Walking	0	Female	Caucasian	19	165	67	24.61	8	11	12	14	15	60	14	13	44	38	86.3636363636364	49	24	16	19	108	45.46	.75	.9	.352941176470588	.944444444444444	1.57142857142857	.91044776119403	1.08333333333333	.590909090909091	.930232558139535	-1.92307692307692	-2.5974025974026	-1.34328358208955	-1.70212765957447
121	1	Walking	1	Male	Caucasian	25	181	91	27.78	5	7	11	12	12	47	9	9	51	46	90.1960784313726	46	43	37	26	152	62.1	-1.11111111111111	-1.31818181818182	-.238095238095238	-.210526315789474	-.5	-1.32876712328767	-1.08695652173913	-.92	.232558139534884	.512820512820513	.12987012987013	-.298507462686567	.170212765957447
122	1	Walking	0	Female	Caucasian	20	163	51	19.2	5	8	11	13	11	48	12	11	54	50	92.5925925925926	17	22	18	9	66	47.88	-1.11111111111111	-.863636363636364	-.238095238095238	.31578947368421	-1.05555555555556	-1.19178082191781	.217391304347826	-.12	-6.51162790697674	-2.17948717948718	-2.33766233766234	-2.83582089552239	-3.48936170212766
123	1	Walking	1	Male	Caucasian	23	176	79	25.5	5	10	11	13	14	53	14	13	36	32	88.8888888888889	29	30	23	16	98	61.61	-1.11111111111111	.0454545454545453	-.238095238095238	.31578947368421	.611111111111111	-.506849315068494	1.08695652173913	.68	-3.72093023255814	-1.15384615384615	-1.68831168831169	-1.7910447761194	-2.12765957446809
124	1	Walking	1	Male	Caucasian	18	176	66.5	21.47	6	7	9	7	9	38	6	8	64	51	79.6875	48	38	36	25	147	59.67	-.5	-1.1	-1.41176470588235	-2.94444444444444	-2.71428571428571	-2.37313432835821	-2.25	-1.68181818181818	.697674418604651	-.128205128205128	0	-.447761194029851	-.0425531914893617
125	1	Walking	1	Male	Caucasian	18	182	75	22.64	8	12	11	13	14	58	13	12	66	56	84.8484848484848	40	30	34	24	128	63.98	.75	1.4	-.235294117647059	.388888888888889	.857142857142857	.611940298507463	.666666666666667	.136363636363637	-1.16279069767442	-1.15384615384615	-.25974025974026	-.597014925373134	-.851063829787234
127	1	Walking	0	Female	Caucasian	18	169	57	19.96	8	12	15	15	14	64	14	14	33	27	81.8181818181818	43	41	36	27	147	54.55	.75	1.4	2.11764705882353	1.5	.857142857142857	1.50746268656716	1.08333333333333	1.04545454545455	-.465116279069767	.256410256410256	0	-.149253731343284	-.0425531914893617
128	1	Walking	1	Male	Caucasian	21	171	55	18.81	8	11	10	12	13	54	14	14	43	38	88.3720930232558	46	35	25	18	124	61.4	.555555555555556	.5	-.714285714285714	-.210526315789474	.0555555555555554	-.369863013698631	1.08695652173913	1.08	.232558139534884	-.512820512820513	-1.42857142857143	-1.49253731343284	-1.02127659574468
129	1	Walking	1	Male	Caucasian	21	181	77	23.5	8	10	14	14	15	61	12	13	50	40	80	48	29	32	27	136	63.74	.555555555555556	.0454545454545453	1.19047619047619	.842105263157895	1.16666666666667	.589041095890411	.217391304347826	.68	.697674418604651	-1.28205128205128	-.519480519480519	-.149253731343284	-.51063829787234
130	1	Walking	0	Female	Caucasian	18	164	62.5	23.24	8	11	12	13	15	59	12	13	44	34	77.2727272727273	42	27	24	17	110	50.92	.75	.9	.352941176470588	.388888888888889	1.57142857142857	.761194029850746	.25	.590909090909091	-.697674418604651	-1.53846153846154	-1.55844155844156	-1.64179104477612	-1.61702127659574
131	1	Walking	1	Male	Caucasian	18	175.5	62	20.13	5	8	12	12	12	49	11	5	65	58	89.2307692307692	44	39	30	16	129	65.1	-1.125	-.6	.352941176470588	-.166666666666667	-.571428571428572	-.731343283582089	-.166666666666667	-3.04545454545454	-.232558139534884	0	-.779220779220779	-1.7910447761194	-.808510638297872
132	1	Walking	0	Female	Asian	18	153	44.5	19.01	8	13	13	13	14	61	14	13	36	26	72.2222222222222	42	37	28	16	123	47.69	.75	1.9	.941176470588235	.388888888888889	.857142857142857	1.05970149253731	1.08333333333333	.590909090909091	-.697674418604651	-.256410256410256	-1.03896103896104	-1.7910447761194	-1.06382978723404
133	1	Walking	1	Male	Caucasian	24	182.5	73.5	22.07	4	9	9	12	13	47	10	7	34	28	82.3529411764706	37	34	36	30	137	61.72	-1.66666666666667	-.409090909090909	-1.19047619047619	-.210526315789474	.0555555555555554	-1.32876712328767	-.652173913043478	-1.72	-1.86046511627907	-.641025641025641	0	.298507462686567	-.468085106382979
134	1	Walking	1	Male	Caucasian	24	172	61	20.62	6	10	11	14	15	56	14	14	28	23	82.1428571428571	42	38	37	23	140	60.8	-.555555555555556	.0454545454545453	-.238095238095238	.842105263157895	1.16666666666667	-.0958904109589045	1.08695652173913	1.08	-.697674418604651	-.128205128205128	.12987012987013	-.746268656716418	-.340425531914894
135	1	Walking	0	Female	Caucasian	24	164	58	21.56	4	8	10	12	13	47	9	10	38	31	81.5789473684211	37	13	29	15	94	47.58	-1.66666666666667	-.863636363636364	-.714285714285714	-.210526315789474	.0555555555555554	-1.32876712328767	-1.08695652173913	-.52	-1.86046511627907	-3.33333333333333	-.909090909090909	-1.94029850746269	-2.29787234042553
136	1	Walking	1	Male	Caucasian	18	189	91.5	25.62	6	8	7	9	10	40	10	8	28	24	85.7142857142857	48	36	32	24	140	60.06	-.5	-.6	-2.58823529411765	-1.83333333333333	-2	-2.07462686567164	-.583333333333333	-1.68181818181818	.697674418604651	-.384615384615385	-.519480519480519	-.597014925373134	-.340425531914894
137	1	Walking	0	Female	Caucasian	19	167	69	24.74	6	12	10	13	13	54	8	9	44	34	77.2727272727273	47	37	32	24	140	48.57	-.5	1.4	-.823529411764706	.388888888888889	.142857142857142	.0149253731343286	-1.41666666666667	-1.22727272727273	.465116279069767	-.256410256410256	-.519480519480519	-.597014925373134	-.340425531914894
138	1	Walking	1	Male	Caucasian	26	172	70	23.66	5	8	9	11	9	42	10	8	41	37	90.2439024390244	38	38	28	27	131	60.24	-1.11111111111111	-.863636363636364	-1.19047619047619	-.736842105263158	-2.16666666666667	-2.01369863013699	-.652173913043478	-1.32	-1.62790697674419	-.128205128205128	-1.03896103896104	-.149253731343284	-.723404255319149
139	1	Walking	1	Male	Caucasian	22	176	100	32.28	7	10	12	13	15	57	14	14	37	30	81.0810810810811	40	23	24	22	109	58.1	0	.0454545454545453	.238095238095238	.31578947368421	1.16666666666667	.0410958904109585	1.08695652173913	1.08	-1.16279069767442	-2.05128205128205	-1.55844155844156	-.895522388059702	-1.65957446808511
